# Supplementary material for: Changes in the serotype distribution of Streptococcus pneumoniae causing otitis media after PCV13 introduction in Spain
Source: PLoS One. 2018 Dec 18;13(12):e0209048. doi: 10.1371/journal.pone.0209048 (PMC6298674; doi:10.1371/journal.pone.0209048)
Supplement: S1 File — (XLSX) [file pone.0209048.s001.xlsx]

## Sheet: Otitis definitiva FINAL ARTICUL
HOSPITAL	Study number	Age ranges (years)	PCV vacciantion	Serotype	MLST	Coinfections
SJD	19	0-2	no	19A		H. influenzae
SJD	61	0-2	no	18A		no
SJD	2	0-2	yes	19A		no
HUD	26	0-2	no	19A		no
HUD	120	0-2	no	3		no
HUD	38	0-2	no	31		no
SJD	8	0-2	no	6A		no
HUD	45	0-2	no	35B		H. influenzae
HUD	198	0-2	yes	28A		no
HUD	105	0-2	yes	7F		no
HUD	185	0-2	yes	11A	6521	no
HUD	132	0-2	no	38		H. influenzae
HUD	134	0-2	no	25F		no
HUD	126	0-2	no	6C		M. catarrhalis
HUD	39	0-2	yes	19A		no
HUD	183	0-2	yes	23A		H. influenzae
HUD	181	0-2	yes	15B		H. influenzae
SJD	96	0-2	no	19F	179	H. influenzae
SJD	51	0-2	no	19A		no
SJD	18	0-2	yes	19A		no
SJD	42	0-2	no	19A		no
SJD	93	0-2	yes	22F		no
SJD	37	0-2	yes	15B		no
SJD	170	0-2	yes	11A	838	no
SJD	164	0-2	no	11A	838	no
SJD	150	0-2	yes	11A	6521	H. influenzae + M. catarrhalis
SJD	1	0-2	no	23A		no
SJD	41	0-2	yes	6C		H. influenzae
SJD	137	0-2	yes	33A		no
SJD	178	0-2	no	19A		no
SJD	100	0-2	no	19F	179	no
SJD	40	0-2	no	6C		H. influenzae
SJD	44	0-2	yes	19A		no
SJD	57	0-2	yes	19A		no
SJD	48	0-2	yes	19A		no
SJD	192	0-2	yes	11A	6521	H. influenzae
SJD	146	0-2	no	19F	179	no
SJD	67	0-2	no	19A		no
SJD	74	0-2	no	23B	2372	no
SJD	52	0-2	no	19A		no
SJD	145	0-2	yes	33F		no
SJD	85	0-2	no	6C		H. influenzae
HUD	3	0-2	yes	39		no
HUD	6	0-2	yes	19A		M. catarrhalis
HUD	10	0-2	no	7F		no
HUD	12	0-2	no	8		no
HUD	23	0-2	no	19A		no
HUD	30	0-2	no	3		H. influenzae
HUD	34	0-2	no	31		no
HUD	35	0-2	no	19A		no
HUD	60	0-2	no	35B		H. influenzae + S. pyogenes
HUD	64	0-2	no	3		no
HUD	65	0-2	no	23A		no
HUD	68	0-2	no	23B	2372	no
HUD	73	0-2	yes	19A		no
HUD	77	0-2	no	11A	62	M. catarrhalis
SJD	78	0-2	yes	11A	6521	no
HUD	79	0-2	no	19A		H. influenzae + M. catarrhalis
HUD	81	0-2	no	23B	2372	H. influenzae
HUD	94	0-2	yes	19F	179	H. influenzae
HUD	108	0-2	yes	9V		H. influenzae
HUD	122	0-2	no	23B	2372	H. influenzae
HUD	131	0-2	yes	6B		no
HUD	142	0-2	yes	19F	5216	no
HUD	148	0-2	no	13		no
HUD	155	0-2	no	31		H. influenzae
HUD	156	0-2	yes	14		no
HUD	160	0-2	yes	9V		H. influenzae
HUD	167	0-2	no	9N		no
HUD	171	0-2	no	10A		no
HUD	174	0-2	no	19F	179	H. influenzae
HUD	180	0-2	yes	3		no
HUD	184	0-2	no	19F	179	no
HUD	191	0-2	yes	21		no
SJD	21	0-2	no	19F	1545	no
SJD	138	0-2	no	19F	179	no
SJD	16	0-2	yes	6A		no
SJD	187	0-2	yes	12B		no
SJD	59	0-2	yes	21		no
SJD	47	0-2	yes	19A		no
SJD	202	0-2	yes	11A	6521	no
SJD	58	0-2	yes	12F		no
SJD	71	0-2	yes	19A		no
SJD	143	0-2	yes	11A	6521	H. influenzae
SJD	54	0-2	no	19A		H. influenzae
SJD	72	0-2	yes	23B	2372	H. influenzae
SJD	20	0-2	yes	19A		no
SJD	28	0-2	no	19A	193	no
SJD	133	0-2	no	11A	6521	no
SJD	125	0-2	no	19F	51	no
SJD	46	0-2	yes	19A		no
SJD	193	0-2	no	11A	3687	no
SJD	169	0-2	no	19F	179	no
SJD	162	0-2	yes	11A	6521	no
SJD	27	0-2	yes	15B		H. influenzae
SJD	75	0-2	no	19A		no
SJD	135	0-2	yes	11A	838	no
SJD	91	0-2	no	21		H. influenzae
SJD	194	0-2	yes	11A	6521	H. influenzae
SJD	124	0-2	yes	11A	838	no
SJD	123	0-2	yes	11A	6521	no
HUD	11	0-2	no	1		no
HUD	15	0-2	no	11A	62	no
HUD	31	0-2	no	3		no
HUD	43	0-2	no	11A	62	no
HUD	49	0-2	no	19A		no
HUD	55	0-2	no	3		no
HUD	56	0-2	no	23B	2372	no
HUD	66	0-2	no	9N		no
HUD	80	0-2	no	11A	6521	H. influenzae + M. catarrhalis
HUD	83	0-2	yes	19A		no
HUD	84	0-2	no	23B	2372	no
HUD	92	0-2	no	15B		H. influenzae
HUD	103	0-2	yes	19F	179	no
HUD	104	0-2	no	3		no
HUD	114	0-2	yes	21		S. aureus
HUD	119	0-2	no	11A	62	H. influenzae
HUD	139	0-2	yes	19A		no
HUD	147	0-2	yes	21		H. influenzae + S. aureus
HUD	152	0-2	no	23B	2372	no
HUD	172	0-2	no	19F	179	H. influenzae
HUD	173	0-2	no	11A	62	H. influenzae
HUD	186	0-2	no	3		no
HUD	203	0-2	yes	13		H. influenzae
SJD	90	0-2	yes	21		no
SJD	163	0-2	yes	10A		no
SJD	86	0-2	yes	10A		H. influenzae
SJD	144	0-2	yes	11A	6521	no
SJD	140	0-2	yes	15B		no
SJD	33	0-2	no	1		no
SJD	117	0-2	yes	19A		no
SJD	36	0-2	yes	6C		no
SJD	17	0-2	no	6A		no
SJD	158	0-2	yes	25F		no
SJD	53	0-2	yes	11A	62	no
SJD	87	0-2	no	3		H. influenzae
SJD	182	0-2	yes	12B		no
SJD	24	0-2	no	14		H. influenzae
SJD	32	0-2	no	19A		no
HUD	95	3-4	no	23B	2372	H. influenzae
HUD	110	3-4	no	3		no
HUD	118	3-4	no	33F		no
HUD	121	3-4	yes	19A		no
HUD	154	3-4	no	23B	2372	H. influenzae
HUD	161	3-4	yes	3		no
HUD	179	3-4	yes	15B		no
HUD	189	3-4	no	3		no
HUD	195	3-4	no	3		no
HUD	201	3-4	no	9L		no
SJD	25	3-4	yes	3		no
SJD	88	3-4	yes	10A		no
SJD	141	3-4	yes	19A		no
SJD	130	3-4	yes	11A	838	no
SJD	153	3-4	yes	24F		no
SJD	165	3-4	no	9N		no
SJD	159	3-4	yes	19F	179	no
HUD	4	3-4	no	19A		no
HUD	9	3-4	no	5		no
HUD	50	3-4	no	6C		no
HUD	89	3-4	yes	3		S. aureus
HUD	106	3-4	yes	11A	62	no
HUD	107	3-4	yes	22F		S. aureus
HUD	111	3-4	no	35F		no
HUD	129	3-4	no	3		no
HUD	190	3-4	no	3		H. influenzae
HUD	197	3-4	no	3		H. influenzae + S. aureus
SJD	127	3-4	no	3		no
HUD	69	5-14	no	11A	62	no
HUD	102	5-14	no	3		no
HUD	112	5-14	no	3		no
HUD	136	5-14	no	3		no
HUD	157	5-14	yes	3		no
HUD	175	5-14	no	8		no
HUD	176	5-14	yes	19F	179	no
HUD	196	5-14	no	3		no
SJD	97	5-14	yes	3		no
SJD	7	5-14	no	3		no
SJD	101	5-14	no	3		no
SJD	5	5-14	yes	3		no
HUD	13	5-14	no	3		no
HUD	98	5-14	yes	3		M. catarrhalis
HUD	151	5-14	yes	14		no
HUD	200	5-14	no	3		S. aureus
HUD	22	5-14	no	1		no
HUD	70	5-14	yes	7F		no
HUD	82	5-14	no	3		no
HUD	99	5-14	yes	18C		no
HUD	177	5-14	yes	8		no
HUD	204	5-14	yes	23B	2372	H. influenzae + M. catarrhalis
SJD	76	5-14	no	8		no
HUD	29	5-14	no	3		no
HUD	109	5-14	no	3		H. influenzae
HUD	128	5-14	yes	7F		no
HUD	14	5-14	no	3		S. aureus
HUD	63	5-14	no	3		no
HUD	149	5-14	no	33A		no
HUD	166	5-14	no	1		no
HUD	188	5-14	yes	11A	6521	M. catarrhalis
HUD	199	5-14	no	3		no
HUD	62	5-14	yes	4		no
HUD	113	5-14	no	3		no
SJD	116	5-14	no	17F		H. influenzae
SJD	168	5-14	yes	22A		no
SJD	115	5-14	yes	19F	15	no
